# Supplementary material for: Health and cost impact of stepping down asthma medication for UK patients, 2001–2017: A population-based observational study
Source: PLoS Med. 2020 Jul 21;17(7):e1003145. doi: 10.1371/journal.pmed.1003145 (PMC7373267; doi:10.1371/journal.pmed.1003145)
Supplement: S1 Table — ICS, inhaled corticosteroid (XLSX) [file pmed.1003145.s002.xlsx]

## Sheet: Sheet1
		Lowest level	Higher level
		incident prescription	incident prescription
		Median (IQR)	Median (IQR)
	Age (years)	48 (35-62)	51 (38-64)
	Reliever frequency	1 (0-2)	0 (0-1)
		N (%)	N (%)
	Total	66,711 (100%)	41,197 (100%)
	Never smoked	21,978 (32.9%)	12,935 (31.4%)
	Atopy	31,545 (47.3%)	19,313 (46.9%)
	Anxiety	12,707 (19.0%)	7,764 (18.8%)
	Reflux	6,727 (10.1%)	5,012 (12.2%)
	Bronchiectasis	277 (0.4%)	447 (1.1%)
	GP treated exacerbations	7,282 (10.9%)	5,763 (14.0%)
	Hospital exacerbations	713 (1.1%)	1,055 (2.6%)
	IHD	3,074 (4.6%)	2,609 (6.3%)
	Hypertension	13,700 (20.5%)	9,584 (23.3%)
	Arrhythmia	1,970 (3.0%)	1,587 (3.9%)
	Pneumonia	1,747 (2.6%)	1,397 (3.4%)
	Comorbidity that could be worsened by corticosteroids	7,335 (11.0%)	5,467 (13.3%)
	Glaucoma	830 (1.2%)	671 (1.6%)
	Cataracts	2,009 (3.0%)	1,535 (3.7%)
	Osteopenia/osteoporosis	1,849 (2.8%)	1,448 (3.5%)
	Diabetes	3,682 (5.5%)	2,691 (6.5%)
