# Supplementary material for: Health and cost impact of stepping down asthma medication for UK patients, 2001–2017: A population-based observational study
Source: PLoS Med. 2020 Jul 21;17(7):e1003145. doi: 10.1371/journal.pmed.1003145 (PMC7373267; doi:10.1371/journal.pmed.1003145)
Supplement: S2 Table — Sensitivity analysis, risk of exacerbation after stepdown (a) using a 6-month outcome window (instead of 12 months), (b) using a definition of stepping down starting 1 month or 3 months after the last prescription containing the stepped-down drug, (c) using an as-treated approach. (XLSX) [file pmed.1003145.s003.xlsx]

## Sheet: Sheet1
	Drug stepped-down	Adjusted HR	95% CI	p-value
	6-month outcome window
	None	Reference
	ICS	0.79	0.74-0.84	<0.001
	LABA	1.1	0.98-1.26	0.115
	Other add-on	1.01	0.90-1.14	0.87
	Index date 1-month after stepping-down
	None	Reference
	ICS	0.79	0.76-0.83	<0.001
	LABA	0.99	0.90-1.09	0.833
	Other add-on	1.02	0.93-1.11	0.684
	Index date 3-months after stepping-down
	None	Reference
	ICS	0.81	0.78-0.85	<0.001
	LABA	1.04	0.95-1.15	0.406
	Other add-on	1.05	0.96-1.15	0.247
	As-treated analysis
	None	Reference
	ICS	0.79	0.76-0.83	<0.001
	LABA	1.04	0.95-1.15	0.398
	Other add-on	0.98	0.89-1.07	0.615
