# Supplementary material for: Health and cost impact of stepping down asthma medication for UK patients, 2001–2017: A population-based observational study
Source: PLoS Med. 2020 Jul 21;17(7):e1003145. doi: 10.1371/journal.pmed.1003145 (PMC7373267; doi:10.1371/journal.pmed.1003145)
Supplement: S4 Table — (XLSX) [file pmed.1003145.s005.xlsx]

## Sheet: Sheet1
	Drug de-escalated	Average time (days)	95% CI	p-value
	ICS	6.05	0.01-0.02	<0.001
	LABA	-0.56	-0.04	0.87
	Other add-on	-3.87	-0.04	0.2
