# Supplementary material for: Health and cost impact of stepping down asthma medication for UK patients, 2001–2017: A population-based observational study
Source: PLoS Med. 2020 Jul 21;17(7):e1003145. doi: 10.1371/journal.pmed.1003145 (PMC7373267; doi:10.1371/journal.pmed.1003145)
Supplement: S5 Table — (XLSX) [file pmed.1003145.s006.xlsx]

## Sheet: Sheet1
	Drug stepped-down	Total (N)	Escalated, N (%)	95% CI
	None	85460	14,272 (16.7%)	16.3-17.0
	ICS: daily-mean	26603	4,326 (16.3%)	15.8-16.7
	ICS: inhaler dose	6182	1,760 (29.5%)	28.3-30.7
	LABA	4078	464 (11.0%)	10.1-12.0
	LTRA	1751	375 (20.5%)	18.7-22.4
	Theophylline	605	375 (59.8%)	55.9-63.7
	LAMA	663	157 (23.2%)	20.0-26.5
