# Supplementary material for: Health and cost impact of stepping down asthma medication for UK patients, 2001–2017: A population-based observational study
Source: PLoS Med. 2020 Jul 21;17(7):e1003145. doi: 10.1371/journal.pmed.1003145 (PMC7373267; doi:10.1371/journal.pmed.1003145)
Supplement: S6 Table — Only factors significantly associated (p < 0.05) with initiating stepdown are shown (OR > 1); each variable is adjusted for all variables in the model. The effect estimate shown is the adjusted odds ratio as compared to their reference value. ICS, inhaled corticosteroid; LABA, long-acting β2-agonist. (XLSX) [file pmed.1003145.s007.xlsx]

## Sheet: Sheet1
	Stepping-down ICS
	Potential prognostic factor	Adjusted OR	p-value	95% CI
	ICS high-dose	2.69	<0.001	2.54-2.84
	ICS medium-dose	1.66	<0.001	1.60-1.72
	4-6 ICS prescriptions	1.53	<0.001	1.47-1.59
	7-10 ICS prescriptions	1.27	<0.001	1.21-1.34
	Current smoker	1.09	<0.001	1.05-1.14
	LABA use	1.08	0.01	1.02-1.14
	ICS stable throughout year	1.05	0.02	1.01-1.10
	Stepping-down ICS
	Potential prognostic factor	Adjusted OR	p-value	95% CI
	At least 2 add-on	12.8	<0.001	11.14-14.7
	LABA use	3.03	<0.001	2.67-3.43
	≥1 exacerbation	1.66	<0.001	1.53-1.79
	40-50 years old	1.65	<0.001	1.42-1.93
	ICS high-dose	1.62	<0.001	1.45-1.80
	50-60 years old	1.6	<0.001	1.36-1.88
	≥10 ICS prescriptions	1.59	<0.001	1.36-1.86
	60-70 years old	1.55	<0.001	1.31-1.83
	≥8 SABA prescriptions	1.49	<0.001	1.34-1.67
	7-10 ICS prescriptions	1.46	<0.001	1.27-1.67
	30-40 years old	1.37	<0.001	1.18-1.60
	Arrhythmia	1.27	0.01	1.08-1.50
	History of pneumonia	1.26	0.01	1.07-1.49
	ICS stable throughout year	1.23	<0.001	1.12-1.35
	3-7 SABA prescriptions	1.18	0.01	1.08-1.30
	4-6 ICS prescriptions	1.17	0.02	1.04-1.33
	Reflux	1.15	0.01	1.04-1.28
	ICS medium-dose	1.11	0.04	1.00-1.22
