# Supplementary material for: Health and cost impact of stepping down asthma medication for UK patients, 2001–2017: A population-based observational study
Source: PLoS Med. 2020 Jul 21;17(7):e1003145. doi: 10.1371/journal.pmed.1003145 (PMC7373267; doi:10.1371/journal.pmed.1003145)
Supplement: S7 Table — NHS, National Health Service (XLSX) [file pmed.1003145.s008.xlsx]

## Sheet: Sheet1
	Drug	N	Mean annual saving	95% CI
	ICS	25131	60.3	59.34-61.27
	LABA	4053	126.92	123.61-130.22
	LTRA	1721	108.86	103.91-113.82
	Theophylline	536	114.89	105.12-123.67
	LAMA	653	150.38	139.65-161.12
